# Supplementary material for: The King’s Lace Bug Recaredus rex Distant, 1909 (Hemiptera: Heteroptera: Tingidae): Systematic Position, First Palaearctic and Afrotropical Records, and Ecological Niche Modelling
Source: Insects. 2022 Jun 19;13(6):558. doi: 10.3390/insects13060558 (PMC9225140; doi:10.3390/insects13060558)
Supplement: Supplementary file 1 [file insects-13-00558-s001.zip]

Archive with 1 entries (1 files):
- insects-1753256-SI.pdf
